# Supplementary material for: Use of clinical variables for preoperative prediction of lymph node metastasis in endometrial cancer
Source: Jpn J Clin Oncol. 2023 Oct 9;54(1):38–46. doi: 10.1093/jjco/hyad135 (PMC10773201; doi:10.1093/jjco/hyad135)
Supplement: 06_Ueno_et_al_EMca_LMNpred_tables_suppl_230104_hyad135 [file 06_ueno_et_al_emca_lmnpred_tables_suppl_230104_hyad135.xlsx]

## Sheet: Table S1. preoperative class
Preoperative	KCC	MNI	NCC	UNI
classification	n = 199	n = 46	n = 196	n = 170
Pathology, pre (%)
1	98 (49.2)	27 (58.7)	119 (60.7)	107 (62.9)
2	28 (14.1)	13 (28.3)	32 (16.3)	33 (19.4)
3	6 ( 3.0)	3 ( 6.5)	17 ( 8.7)	12 ( 7.1)
4	43 (21.6)	2 ( 4.3)	25 (12.8)	18 (10.6)
>1	24 (12.1)	1 ( 2.2)	3 ( 1.5)	0 ( 0.0)
FIGO, pre (%)
IA	89 (44.7)	27 (58.7)	99 (50.5)	74 (43.5)
IB	93 (46.7)	10 (21.7)	45 (23.0)	50 (29.4)
II	4 ( 2.0)	1 ( 2.2)	20 (10.2)	5 ( 2.9)
IIIA	4 ( 2.0)	0 ( 0.0)	4 ( 2.0)	7 ( 4.1)
IIIB	0 ( 0.0)	0 ( 0.0)	2 ( 1.0)	0 ( 0.0)
IIIC1	1 ( 0.5)	7 (15.2)	12 ( 6.1)	21 (12.4)
IIIC2	7 ( 3.5)	0 ( 0.0)	9 ( 4.6)	11 ( 6.5)
IVB	1 ( 0.5)	1 ( 2.2)	5 ( 2.6)	2 ( 1.2)
KCC score (%)
0	0 ( 0.0)	6 (13.0)	12 ( 6.1)	17 (10.0)
1	46 (23.1)	10 (21.7)	62 (31.6)	44 (25.9)
2	60 (30.2)	17 (37.0)	53 (27.0)	56 (32.9)
3	68 (34.2)	10 (21.7)	50 (25.5)	43 (25.3)
4	25 (12.6)	3 ( 6.5)	19 ( 9.7)	10 ( 5.9)

## Sheet: Table S2. score calculation
Probability calculation			Intermediate calculation (don't change)			Model coefficients (don't change)
			Converted value	Logit (each)		term	estimate	std.error	statistic	p.value	conf.low	conf.high
	Patient parameter			-10.729		(Intercept)	-10.729	2.21407	-4.84582	1.26093e-06	-15.1765	-6.47641
BMI	22		4.45943	4.7535		Log2BMI	1.06594	0.455922	2.33799	0.0193877	0.17657	1.96788
CA125 [U/mL]	20		4.32193	1.62254		Log2CA125	0.375421	0.0913951	4.10767	3.99665e-05	0.196729	0.556894
CA19-9 [U/mL]	30		4.90689	0.286807		Log2CA19.9	0.0584499	0.0541843	1.07872	0.280711	-0.0475941	0.165555
PreTumorVolume [cm3]	2		1	0.167122		Log2PreTumorVolume	0.167122	0.0819198	2.04007	0.041343	0.00863665	0.330246
PreCervixInv (TRUE:1, FALSE:0)	0		0	0		PreCervixInvTRUE	0.0614125	0.441508	0.139097	0.889374	-0.842202	0.898663
PreDistMets (TRUE:1, FALSE:0)	0		0	0		PreDistMetsTRUE	1.75232	0.959758	1.82579	0.0678816	-0.0343804	3.87942
PreMyoInv (TRUE:1, FALSE:0)	0		0	0		PreMyoInvTRUE	0.678275	0.279812	2.42404	0.015349	0.134029	1.23436
PrePL (TRUE:1, FALSE:0)	0		0	0		PrePLTRUE	1.04901	0.367009	2.85827	0.00425955	0.312907	1.75871
PrePAN (TRUE:1, FALSE:0)	0		0	0		PrePANTRUE	1.73892	0.54299	3.20249	0.00136246	0.698328	2.84721
PrePathology (non-G1: 1, G1:0)	0		0	0		PrePathologyNotG1TRUE	0.945491	0.27107	3.488	0.000486647	0.420755	1.48672
	Probability			Logit (total)
	0.0198596			-3.89901
