# Supplementary material for: Use of clinical variables for preoperative prediction of lymph node metastasis in endometrial cancer
Source: Jpn J Clin Oncol. 2023 Oct 9;54(1):38–46. doi: 10.1093/jjco/hyad135 (PMC10773201; doi:10.1093/jjco/hyad135)
Supplement: 06_Ueno_et_al_EMca_LNMpred_tables_suppl_231001_hyad135 [file 06_ueno_et_al_emca_lnmpred_tables_suppl_231001_hyad135.xlsx]

## Sheet: Table S1. score calculation
Probability calculation			Intermediate calculation (don't change)			Model coefficients (don't change)
			Converted value	Logit (each)		term	estimate	std.error	statistic	p.value	conf.low	conf.high
	Patient parameter			-10.729		(Intercept)	-10.729	2.21407	-4.84582	1.26093e-06	-15.1765	-6.47641
BMI	22		4.45943	4.7535		Log2BMI	1.06594	0.455922	2.33799	0.0193877	0.17657	1.96788
CA125 [U/mL]	20		4.32193	1.62254		Log2CA125	0.375421	0.0913951	4.10767	3.99665e-05	0.196729	0.556894
CA19-9 [U/mL]	30		4.90689	0.286807		Log2CA19.9	0.0584499	0.0541843	1.07872	0.280711	-0.0475941	0.165555
PreTumorVolume [cm3]	2		1	0.167122		Log2PreTumorVolume	0.167122	0.0819198	2.04007	0.041343	0.00863665	0.330246
PreCervixInv (TRUE:1, FALSE:0)	0		0	0		PreCervixInvTRUE	0.0614125	0.441508	0.139097	0.889374	-0.842202	0.898663
PreDistMets (TRUE:1, FALSE:0)	0		0	0		PreDistMetsTRUE	1.75232	0.959758	1.82579	0.0678816	-0.0343804	3.87942
PreMyoInv (TRUE:1, FALSE:0)	0		0	0		PreMyoInvTRUE	0.678275	0.279812	2.42404	0.015349	0.134029	1.23436
PrePL (TRUE:1, FALSE:0)	0		0	0		PrePLTRUE	1.04901	0.367009	2.85827	0.00425955	0.312907	1.75871
PrePAN (TRUE:1, FALSE:0)	0		0	0		PrePANTRUE	1.73892	0.54299	3.20249	0.00136246	0.698328	2.84721
PrePathology (non-G1: 1, G1:0)	0		0	0		PrePathologyNotG1TRUE	0.945491	0.27107	3.488	0.000486647	0.420755	1.48672
	Probability			Logit (total)
	0.0198596			-3.89901
